# Supplementary material for: A Novel Homozygous ADCY5 Variant is Associated with a Neurodevelopmental Disorder and Movement Abnormalities
Source: Mov Disord Clin Pract. 2021 Jul 31;8(7):1140–3. doi: 10.1002/mdc3.13310 (PMC8485619; doi:10.1002/mdc3.13310)
Supplement: Supplementary file 7 — Table S2. More detailed clinical information for the presented and previously reported families with biallelic ADCY5 variants. Available as a separate excel file. [file MDC3-8-1140-s004.xlsx]

## Sheet: Sheet1
	Family 1- present family			Family 2 - 6 affected (published cases), Bohlega et al., 2019	Family 3-2 affected (published cases), Barrett et al., 2017	Family 4 - 2 affected (published cases) Okamoto et al., 2021
Patient	Patient 1	Patient 2	Patient 3	data from 6 affected	data from 2 affected	data from 2 affected
Mutation
Mutation type	splice donor variant	splice donor variant	splice donor variant	Missense (NM_183357)	Frameshift and missense (NM_183357)	Missense (NM_183357.2)
Mutation at the cDNA level	c.897+1G>T	c.897+1G>T	c.897+1G>T	c.1762G > A	c.409_428del20 (Mat); c.3037C>T(Pat)	c.3712C>T
Mutation at the protein level				p.D588N	p.G137Cfs*184 (Mat); p.R1013C (Pat)	p.R1238W
Epidemiological data
Ethnic Group	Egyptian	Egyptian	Egyptian	Arab	NA	Japanese
Gender	Female	Female	Male	males and females	female and male	female and male
Consanguinity	- (same village)	- (same village)	- (same village)	yes	yes	no
Family history	+	+	+	yes, affected siblings	yes affected sibling	yes affected sibling
Current age	deceased at 4 6/12y- chest infection	8 years and 10 months	2 years and 8 months	6,8,12,15,18,20 years old	27 years and 24 years old	3 years old and 1.5 year old
Birth
Prenatal history (if YES, specify)	Normal	Normal	Normal
Weeks of Gestation	38/ NVD	40 (section)	39 (section)	full term	full term	38 weeks (boy)
Birth weight	2.8kg (-1SD)	3kg (-0.8SD)	3.2kg (-0.6SD)			2950 g (boy)
Birth length	47cm (-1.3SD)	48cm (-1SD)	49cm (-0.5SD)			47 cm (boy)
Neonatal findings	normal	normal	normal
Other notes	HC:33cm (-0.65SD)	HC:33.5cm (-0.3SD)	HC; 34.2cm (-1SD)
Medical history
Age when involuntary movements were first noted	at 7 months	at 9 months	at 7 months	2,5,8,10,4,3 y.o.	3yo-in female; 8 y.o.- in male
First symptom (which body part first affected)	limbs	limbs	limbs	oral twitching	leg dystonia - in female, cramping in his hands and neck - in male
Write the sequence of the symptoms spreading over the body parts (example. 1st - face, 2nd - tongue, 3rd- neck etc.)	involuntary movements involved more in the extremities, abnormal eye movement	involuntary movements involved more in the extremities, then the face with abnormal eye movement	involuntary movements involved mainly in the extremities and then the face less frequent	1st -face, 2nd- legs, 3rd- upper limbs, 4th- trunk	NA
Worsening of the involuntary movements over time	yes	yes	yes	yes	yes
Type of progression (rapid, moderate, slow)	slow	slow	slow	slow	slow
Dystonia, age at diagnosis	at 9m	at 1y	around 1y			2 (+)
Frequent falls due to hyperkinetic movements	unable to sit	unable to sit but frequent hyperkinetic movements	unable to sit and frequent hyperkinetic movements	no	yes in female;
Initially intermittent movements	yes	yes	yes	yes in all	NA
Later constant movements	yes	yes	yes	yes in all	NA
Weight loss	yes	yes	yes	3 (+), 3 (+)	NA
Other	acquired knee arthrogryposis in knees and elbows	acquired knee arthrogryposis in knees and elbows		no	no
Developmental stages
Age of sitting	Not achieved	Not achieved	Not achieved			Delayed 2 (+)
Age of walking	Not achieved	Not achieved	Not achieved	delay 4 (+), 2 (-)	18months -female; 12 month - male	Delayed 2 (+)
Age of first words/Language abilities	letters at 2y	only letters at 1 6/12y	only letters at 13/12y	delay 3 (+), 3 (+)	delayed, age is not mentioned	Delayed 2 (+)
Physical examination
Age at last examination	At 4ys in patient record	8ys and 10 months	2ys and 8 months	6,8,12,15,18,20 years old	27 and 24 y.o.
Weight at last examination	9kg (-4SD)	14kg (-2.2SD)	9.5kg (-3SD)	NA	NA
Height at last examination	83cm (-4SD)	107cm (-4.1SD)	80cm (-3.4SD)	NA	NA
Other	46cm (-3.2SD)	HC: 48.5cm (-2.6SD)	HC: 47cm (-2.1SD)	NA	NA
Neurological examination
Cognitive impairment	severely impaired	severely impaired	moderately impaired	intact in all	NA	Impaired 2(+)
Cranial nerves	couldn't assess	couldn't assess	couldn't assess		NA
Facial/oral twitching	+	+	+	yes in all	NA
Axial hypotonia	+	+	+	yes in all	NA	2 (+)
Dystonia	+	+	+	yes in all	generalized	2 (+)
Distribution of dystonia	extremities and trunk	extremities and trunk	extremities and less trunk	carnio-cervical, extremities and less trunk	extremities and less trunk
Myoclonus	+	+	+	delay 3 (+), 3 (+)	yes, superimposed	Stimulus sensitive (1+)
What is predominant symptom? Dystonia or myoclonus	dystonia	dystonia	dystonia	dystonia	dystonia
Abnormal gait	couldn't walk	couldn't walk	couldn't walk	delay 4 (+), 2 (-)	yes
Tremor	+	+	+	only in one affected	no
Posturing and twisting	+	+	+	yes in all	yes
Dysarthria	No speech	No speech	No speech	yes in all	NA
DTRs				brisk	NA	brisk 2(+)
Impact of sleep on hyperkinetic movements	improved minimally	improved minimally	improved minimally		lessened movements
Improvement of hyperkinetic movements with alcohol	not applicable	not applicable	not applicable		no
Improvement of hyperkinetic movements with caffeine	not applicable	not applicable	not applicable		no
Other findings	increased tone, acquired arthrogryposis	severe deviation of the body due to acquired scoliosis, and acquired arthrogryposis	increased tone in extremities	No	No
Other systems
cardiomyopathy	+	-	-	only in one affected	NA
ECG	abnormal	abnormal	abnormal	2 Normal	NA
Cardiac ultrasound	cardiomegly - dilated	Normal	Normal	NA	NA
Thyroid manifestation	Normal	Normal	Normal	hypothyroidism in 2 affected	NA
Other	cyanosis and tonic on crying	Infrequent tonic contraction with eye deviation	Cyanosis on crying (apnoeic spells)	1 - hypokinesia and an ejection fraction of 45-50%.	NA
Psychiatric system
Episodes of obsessive-compulsive behavior	+	+	+	4 (+), 2 (-)	NA
Anxiety/ phobias	+	+	+	5 (+), 2 (-)	NA
Psychosis	excessive crying	+ (bout of laughing an crying)	-	no	NA
Other	grinding movement	excessive grinding movement	grinding movement	no	NA
Treatment
Medication that was tried against hyperkinetic movements	Non specific except carbamazepine and clonazepam	Valproate, clonazepan, levodopa, biperidine, amantadine, Cyclobenzaprine, risperidone	Carbamazepine, clonazepam, levodopa	NA	Trihexyphenidyl, levodopa, clonazepam, and amantadine/Levodopa, clonazepam, gabapentin, propranolol, primidone, and topiramate
Medication that helped with hyperkinetic movements	None	None	None	NA	none
Deep brain stimulation (effect if tried)	not tried	not tried	not tried	NA	was not done
Laboratory tests
Alpha-fetoprotein	NA	Normal	Normal	NA	normal
Vitamin E levels	NA	NA	NA	NA	normal
Ceruloplasmin	normal	normal	NA	NA	normal
24-hour urine copper level	normal	normal	NA	NA	normal
Comprehensive metabolic panel	normal	normal	normal	NA	normal
Lactic acid	Normal (18mg/dl)	Normal (15mg/dl)	Normal 8 mg/dl	NA	normal
Other genetic test results	karyotyping normal	karyotyping normal		NA	Chromosomal microarray - negative
Other		Normal metabolic work up		NA
Investigations
Myokymic discharges on EMG	Not done	Not done	Not done	NA	NA
Brain MRI, age of investigation	MRI: Thin corpus callosum mild lateral ventricles diltation, minimal deep white matter signal at T2W.	brain CT: thin corpus callosum, no calcification	Thin corps callosum, mild dilated lateral ventricles, deep white matter high signal at T2W around the occipital horn mainly and less around frontal horn	Normal in all	Normal in all	mild hypoplasia of the brainstem in male. Normal in female
Other investigations	Normal fundus examination and ABR	Normal fundus examination and ABR	Normal fundus examination and ABR	No	No
NA - not available
